# Supplementary material for: OnabotulinumtoxinA in the Management of Pain in Adult Patients with Spasticity: A Systematic Literature Review
Source: Toxins (Basel). 2025 Aug 18;17(8):418. doi: 10.3390/toxins17080418 (PMC12390114; doi:10.3390/toxins17080418)
Supplement: Supplementary file 1 [file toxins-17-00418-s001.zip]

Archive with 1 entries (1 files):
- toxins-3754626-supplementary.pdf
